# Supplementary material for: Role of NHERF1 in MicroRNA Landscape Changes in Aging Mouse Kidneys
Source: Biomolecules. 2024 Aug 23;14(9):1048. doi: 10.3390/biom14091048 (PMC11430241; doi:10.3390/biom14091048)
Supplement: Supplementary file 1 [file biomolecules-14-01048-s001.zip]

Archive with 3 entries (2 files):
- biomolecules-3156689-Figure S1/
- biomolecules-3156689-Figure S1/biomolecules-3156689-original-images.zip
- biomolecules-3156689-Tables.zip
